# Supplementary material for: Gamified Digital Mental Health Interventions for Young People: Scoping Review of Ethical Aspects During Development and Implementation
Source: JMIR Serious Games. 2024 Nov 28;12:e64488. doi: 10.2196/64488 (PMC11638686; doi:10.2196/64488)
Supplement: Multimedia Appendix 3 [file games_v12i1e64488_app3.xlsx]

## Sheet: Sheet1
ID	Authors	Publication year	Intervention name	Research ethics (detailed considerations)	Ethical principle: Privacy	Ethical principle: Accessibility	Ethical principle: Other	Value conflicts: Entertainment vs. psychological/educational value	Value conflicts: Other	Vulnerable groups	Social implications	Other ethical aspects: Avatar diversity	Other ethical aspects: Value of co-design	Other ethical aspects
1	Aneni et al.	2023	PlaySmart		Conveying privacy rights to facilitators and adolescents (data from young people focus group on how to implement game in school setting): "They highlighted the importance of training both staff and students to equip them with the necessary troubleshooting skills and to ensure that they understand their rights to confidentiality and data privacy."					Reflect diversity of target audience: "Our youth focus groups had good racial representation, including youth identifying as Asian, Black, White, and mixed race, in contrast to a similar study focused on opioid misuse prevention among adolescents [81]. However, representation from adult representatives was predominantly White, which mirrors the racial ethnic distribution of teachers [90,91] and h…	Implementation strategy as integral part of intervention development: - "Focus group participants emphasized the value of incentives for implementing the game in schools, especially because it was a new program and required some human resources to implement effectively. Common suggestions for greater incentives include promoting PlaySmartthrough social media youth ambassadors, incorporating gamif…	Young people wishing for more diversity among avatars: "Some felt that the initial set of avatars did not include enough variation to reflect a diverse group of adolescents. The use of avatars that players can relate to is critical because evidence indicates that players exhibit a higher sense of responsibility and attachment to avatars that look like them [87] and are more engaged when using ava…	Value of co-design also across multidisiciplinary team (value of multiple knowledges): - "we demonstrated the feasibility of engaging a comprehensive group of stakeholders (eg, adolescents with and without opioid misuse, prevention scientists, addiction medicine providers, and school representatives) in developing a compelling video game and using user-centered design principles [71,72] in both t…
2	Antle et al.	2019	EmotoTent											study raises ethical questions; but it does not reflect upon them; however, these questions tell us something about how ethics is understood and framed by the authors (e.g. "children feel about" shows that ethical challenges need to be addressed by involving children as active subjects): "The work also raises ethical challenges: Can a robotic agent manage or mitigate emotional or empathetic distr…
3	Au-Yeung et al.	2023	JoyPopTM	Safeguarding vulnerable research participants: - "The Six Nations of the Grand River Haudenosaunee community identified an appropriate site for youth research, which was a private, on-reserve Mohawk and Cayuga language immersion school that ranged from kindergarten to grade 12. The school's vice-principal and counselor were available to youth, parents, and teachers to respond to inquiries about t…	Youth not content with feature where they input contacts: - "3.2.4.7. Circle of trust feature and helplines The Circle of Trust feature allows users to input contacts of people that they trust in case of a crisis or need for support. Although this feature was highly valued as culturally consistent by committee members, youth did not use it. Youth reported not being familiar with reaching out for …	Need to research apps' accessibility and feasibility in the context of vulnerable groups (for quote, see "vulnerable groups")				Need to research apps' accessibility and feasibility in the context of vulnerable groups: - "These three JoyPopTM studies, however, did not target Indigenous youth to provide an exploration of how the app would be received. The purpose of the current study was to explore the accessibility and feasibility of the JoyPopTM app with Indigenous youth living on reserve. Specifically, we queried the opi…	Implicit reflection on how digital serious games elements resonate with games culture among indigenous people (including reference to indigenous "principle of balance" vs. dangers of gaming addiction): "Participants of this study also recommended adding more games to the JoyPopTM app, but did not specify any type or specific game, suggesting that active engagement with incremental challenges can …	Possibility to customize avatars: "Special care was taken to ensure a cast of culturally relatable characters representing a mix of genders, ages, body shapes, social classes, and common names."
4	Bordini & Korn	2021	Noneliness											Non-for profit as value: - "Moreover, the application has no profit-making purpose, therefore does not advertise, or offer services from third parties." - "The "Shop" name will be revised to prevent users from misinterpreting that this option makes use of real money." Shared rules of good conduct for youth within the intervention: - "Upon registration, new users (18 years and older) are instructe…
5	Bordini & Korn	2022	Noneliness		Leaving privacy settings to students (comment WS: possibility to discuss specifity of minors with regard to privacy): "Although most participants did not feel uncomfortable sharing personal information and a profile picture on the app, this could still be a barrier for some, as digital privacy preferences may vary in different cultures [ 32 ]. A countermeasure might be adopting a semi-anonymous a…	Increasing accessibiltiy through adapting intervention to different devices: "The app can be accessed through a web browser on both desktop computers and mobile devices which also works as a Progressive Web App (PWA). In addition to taking advantage of both web and native app features, this format was also chosen to ensure access to as many people as possible with different systems on various dev…
6	Cangas et al.	2017	Stigma-Stop			Compatibility for different hardware and remark on costs: - "This video game was developed with the game engine Unity3D (Wang et al., 2010). This specific tool was chosen because it allows the product to be designed for more than 10 platforms, among which are Windows, Linux, Mac, Android, iOS, WebGL, and PS4. Furthermore, as one of the objectives was to publish this serious game for PCs, the Inte…					For tackling stigma, persons at best have personal contact with persons with mental disorders, beyond the digital intervention provided: - from discussion: "However, in order to reduce other stereotypes, it might be necessary to implement other actions, such as establishing direct contact with people suffering from mental disorders, thereby giving students the opportunity to personally meet and g…	Choosing between male and female avatar: "At the beginning of the game, the player can choose between either a male or female avatar, depending on their preferences, with the objective of increasing their involvement and making the experience more personal and realistic."
7	Chai et al.	2023	CatHill					Offseting difficult psychological/educational topics and alleviate bad mood with audiovisual design: "Audiovisual Design. Considering that evidence-based storytelling will bring players a certain sense of tension, we adopted the "cozy game" [51] design approach in our audiovisual design to alleviate this bad mood. We use the 2D hand-drawn style to represent our game world, bringing a more natural…
8	Cheek et al.	2015	SPARX		Privacy important to users (mentioned without further specification): "Themes reported in the various qualitative studies showed users valued the choices and control SPARX offered; the game was accessible to them when they wanted it, it protected their privacy, and it existed in a medium with which they were familiar."	Accessibility (one design element next to computer game, working alliance, and learning in immersion), including elements: - "- Perceivable (Content is easy to see, hear; presented in different ways) - Operable and navigable (Function available from keyboard; users can find content and navigate easily; creates no well-being issues) - Understandable (Text is readable and understandable; game opera…	Autonomy (addressed through user perceptions across the four design elements computer game, accessibility, working alliance, and learning in immersion; for details, see Figure 5 in paper): "1. computer game - exploration (Supporting: Explore unfamiliar places; Discover unexpected things; Perceiving: I can go into a different world) - fantasy (Supporting: Character other than identity; Fantasy wor…		Maintaining confidentiality and ensuring user safety (Different target groups value concrete values in different ways; need to consult them): "It is likely that the relative importance of design elements will change as the goals of treatment, the target user audience, and the way in which a serious game is implemented vary. For example, we found participants in these groups and interviews were ve…		Reflecting on limited funding for serious games (vis-a-vis commercial games): - from future research section: "Users compared the experience of the serious game with commercial computer games. This may be an unrealistic expectation for serious game developers given the differences in development funding and the business models supporting the use of commercial games. While computer game users play…			Value of articulating design decisions ("critical design elements"): "In this study, we sought to define design elements from a user-centered perspective, specifically for youth aged 12 to 19 years, by extracting from all the SPARX focus group and interview data those features that users perceived as being most important in meeting their goals. We hypothesized important elements of the four areas…
9	Christie et al.	2019	Quest - Te Whitianga					Iteratively selecting therapeutic elements for inclusion: "2.1. Selecting therapeutic components: weighing up effectiveness vs gamification CBT and related therapies such as acceptance and commitment therapy (ACT) (Hayes et al., 2011) are psychological intervention processes that examine and seek to change cognitions (how we think about ourselves, relationships and the future), our behaviours (wh…		Collecting information on minority groups already before game design: "For our app, Quest - Te Whitianga, we embarked on an extensive scoping phase prior to product conception and software development. It included various qualitative methods to collect feedback from a range of stakeholders including youth services, primary healthcare providers and schools. The emphasis was on feedback from young …			Involving minority groups in design process: "Interspersed with these sessions involving the investigators and the software company were fifteen short sessions with adolescents in two high schools (with mostly Maori and Pacific youth) and eight more in-depth workshops. Young people's feedback was used to identify and enhance the "look and feel" of the app and maximise its engagement and utility. …	Difficulty of personalising therapeutic experiences (vis-a-vis traditional therapeutic setting): "One of the challenges for gamification is how to personalise the experience so that it is directly relevant to the individual. In a therapeutic context, providing general advice is seldom effective unless it is directly applicable. For example, in brief substance use interventions, advice is provided…
10	Duarte-Hueros, Yot-Domínguez and Merino-Godoy	2020	Healthy Jeart		Adapting intervention to privacy regulations (part of the accreditation phase as a health app; see also "ethical principle: other"): "Some recommendations were not followed, such as those related to specifying the applicable legislation in terms of data protection and privacy. Therefore, a legal cabinet was hired for the adaptation of the app to the current legislation of data protection. This co…		Reinforcing ethical principles through accreditation as a health app (including safety and accessibility): "4.6 Phase 4. Accreditation Some improvements were still needed to reach the current version of the application. These are the ones derived from the procedure of accreditation as a health app. The app was revised by Andalusian Agency for Health Quality. To this end, it was necessary to provi…				Limitations through financial considerations (intervention was funded by regional health council, later co-funded by one foundation and several university departments): "Healthy Jeart has been developed by an inter-disciplinary team of experts and its design is endorsed by a continuous scientific work. The process required considerable involvement and effort, in addition to the time spent, which …
11	Egan et al.	2021	Singularities							Including minority groups when testing the intervention (also within the vulnerable group of sexual and gender minority youth): "Our study enrolled SGMY from across the U.S. but generalizability is limited because we recruited from Facebook and Instagram. Though large proportions of youth use these social media platforms, we may have over-enrolled gender minority youth and under-enrolled Black, I…	Difficulties getting young people downloading and playing the game (even within randomized control trial): "Despite the many successes of this pilot, there are opportunities for improvement. The biggest concern from this study is that only half of the intervention group reported downloading/playing the game. Prior to implementing a larger trial, we will conduct formative qualitative research with…	Valuing the game characters' diversity and the customization options for your player; "Singularities" is a roleplaying game: "Several participants commented on how the game increased their capacity for acceptance of themselves and of others. Several participants â€œfelt seenâ€ or related to a character, which increased self-acceptance. Many participants appreciated the diverse team members and f…
12	Freeland et al.	2021	n/a		Value of parental support vs. valuing child's privacy (for quote, see "value conflicts: other")				Value of parental support vs. valuing child's privacy: - from discussion: "Although parent involvement was not built in this intervention, it seemed to occur ad hoc for different reasons and with mixed experiences. As families were inevitably at home because of the pandemic lockdown, some parents were variably present or involved to offer re-assurance or get ideas on how to help their child, whil…	Adaptations needed to reach vulnerable groups: - "The sample carried certain characteristics, notably having access to NGO networks, volunteering to receive the intervention, and capacity to use a digital platform (laptop, tablet, or mobile phone). Consequently, modified approaches, engagement strategies and digital infrastructure should be designed for disadvantaged groups of children." - "Furth…	Digital intervention as complementing face-to-face interventions: - from discussion: "Overall, and despite the positive responses to the digital adaptation and the small group size of three children per facilitator, children and facilitators still favoured face-to-face interaction, because of the advantages of sustained eye and emotional contact, following non-verbal clues, and more spontaneous i…
13	Garrido et al.	2022	MoodyTunes		Valuing privacy: - from discussion: "Privacy and anonymity are commonly expressed as concerns by young people in relation to mental health apps in the literature (18, 32). Indeed the American Psychiatric Association includes the need to have a clear and accessible privacy policy and transparency about data usage as a key dimension in its app evaluation model (see for e.g., 33). Nevertheless, a co…		Empowerment through customisation options: "Customisability was another recurring sub-theme relating to user empowerment. Users valued the ability to set preferences when signing up to the app, so the experience is as tailored as possible to them. One example of this was regarding a suggested visual tool (i.e., a longitudinal plot) through which users could track their moods across time. One part…	Valuing intrinsic motivation over incentives: "In general, young people demonstrated mixed viewpoints about the incorporation of incentives into health apps. Prior work has found that reward systems in apps can increase engagement with activities provoking behavioural change (37). Chan, Kow, and Chen (38) found that reward systems were important facilitators of app adoption in young people, yet l…	Valuing the clear communication on privacy settings vs. value of continued engagement with the intervention: "In relation to data usage, participants were concerned about what would happen to data that were collected by the app, and expressed the importance of explaining this clearly to the user. For example, one participant expressed concern that perhaps data would be "tracked or transferred fro…	Making users able to control app settings, e.g. countering stigmatisation of mental health app users through snoozing notifications (intervention users as vulnerable group); "balance that mental health apps need to strike between offering assistance, and empowering users to control how and when to engage with the app": - from discussion: "Additionally, in line with the findings of existing studie…				Potential detrimental effects of badly designed interventions: "Despite recognising the need to promote help-seeking behaviour, participants argued strongly for keeping app usage anonymous, having clear data usage policies, empowering users to make their own choices, using gentle language, and avoiding making mental health apps overly achievement-oriented. Of particular interest in these findings…
14	Gijzen et al.	2021	STORM								Need of teachers to familiarise students with existing support offers in school: "One of the five first aid strategies is that they should consider "helping your peer/friend connect with an adult". One important resource for students would be school, as this is where they spend most of their time. It was noticeable during several sessions (n = 10) that students were often unfamiliar with resource…
15	Gonsalves et al.	2019	POD Adventures		Providing adolescent friendly privacy policy in easy language within the app: "Ensuring Privacy The importance of providing participants with clear assurances about privacy and confidentiality emerged strongly in the preliminary formative work (Parikh et al., under review). In line with best practice guidelines for other mental health apps (19), an adolescent-friendly privacy policy was drafted i…		Autonomy (Designing to give students control): "The overall tone of the game was designed to be non-directive with multiple features providing user-choice (37, 38). Some differences in media preferences were noted between girls and boys, such that boys appeared to prefer immersive games and girls favored puzzle-platform games. The prototype was therefore designed to include both narrative and puz…			Adapting to literacy of government-run schools (Indian context): "Literacy Formative PRIDE research revealed widespread literacy difficulties among students in Government-run and Government-aided schools, which limited the use of text-heavy printed problem-solving materials (21). User-testing also highlighted the need for more concrete and specific language, particularly around problem-solving co…	Adapting self-help goal of the intervention to cultural context: "Self-help was suggested early in the formative PRIDE research (21) as a scalable format however consultations with stakeholders (Parikh et al., under review) and service provider FGDs highlighted that "self-help" was not a culturally-congruent concept for most Indian adolescents. Service provider and participant FGDs revealed norms…
16	Høiseth et al.	2021	Gnist	Informed consent as iterative practice (obtained through various channels several times): "Concerning the process of providing information and consent, the teacher initially discussed the project with the children and sent an information letter to all parents in due time before our visit. The teacher and staff were careful to inform both children and parents about voluntary participation and the …						Importance to gather feedback from vulnerable groups: "The topic of school refusal is sensitive and hence the process of recruiting children who struggle with it is ethically comprehensive and time-consuming. Pending this process, we were interested to get feedback from a broader group of children for assessing the game concept"	Mitigating negative consequences' on young people's mental health through the intervention (intervention as something else that kids need to deal with; comment WS: implicit critique with what I would call "solutionsim", as developing new products instead of addressing structural flaws): "Two of the participants who had personal experience with school refusal were more uncertain about the relevanc…		Value of co-design including difficulties with finding school collaborations; ethical design may be hindered by real-world school system and demands persistency from intervention developers: "We contacted a number of elementary schools with a request to perform evaluations with children aged 10-13 years. However, we got many rejections because of tight programs at the schools or lack of resources…
17	Jaramillo-Alcázar et al.	2022	SimpleTEA			Accessibility (paper aims to develop method for developing accessible mobile applications for children with autism spectrum disorder, applicable also to other disabilities): - from discussion: "This paper deals with the relation between a serious game and its accessible features for children with ASD. This initiative contributes to the improvement in education of people with disabilities. The use…					Explicitly framing digital interventions as falsly not being perceived as important for society (comment WS: categorise as "solutionism"): "Unfortunately, SimpleTEA has not been tested in asample of children as large as expected due to the COVID-19 pandemic. However, with the help of therapists and parents of children suffering from this disorder, we have identified that the application was usefu…
18	Johnson et al.	2022	Zingo				Autonomy (addressed in app design (app part of therapeutic context) according to three psychological determinants): "1. Goal setting (behavior): - Operationalization: Children and therapists collaboratively set or agree on a goal in terms of percentage of tasked therapy program completed per week. The goal is reviewed and updated - App design element: a. Opportunity for therapist, after consultat…				gamified elements with specific start and end to secure focus on other therapy elements (app within therapy): "A considered decision was made not to develop a full-featured electronic gaming app, known for engrossing children in a state of intense focus (ie, a flow-state) where they may have reduced awareness of the world around them [37] and that may be a distraction from therapy activities. Rat…
19	Kriegshauser et al.	2022	Anchors Away							Including vulnerable groups in intervention user tests: "wealthy, highly educated White families were overrepresented in our study. This highlights the need for increased focus on more targeted outreach to communities with more representation across the socioeconomic spectrum and with more representation among Black, indigenous, and people of color (BIPOC); while increasing access to evidence-bas…	Social embeddedness of the intervention (cautioning against replacing face-to-face interventions): "Importantly, mHealth interventions like Anchors Away will never completely fulfill the role of in-person early intervention. Most families in the pilot study stated a strong desire to meet with a mental health clinician in person, though they noted that there was value in using an mHealth tool as a…
20	Lim et al.	2020	plusConnect	Increased sensitivity when involving and developing an app for a partcilularly vulnerable group (persons with psychosis): - "Participants were recruited via case managers working at local early psychosis teams. Potential participants were initially screened via telephone to assess study eligibility. Participants were screened to ensure that they were not acutely unwell, engaging in problematic su…						potential of digital interventions to target aspects of a disease (psychosis) that are normally not targetted in traditional therapies (namely loneliness); potential to complement treatment for vulnerable groups: "Loneliness in people with psychosis is a significant challenge [1, 2] that is currently neglected within existing psychosocial interventions [3]. While researchers are interested in imp…
21	Lockwood et al.	2022	Lumi Nova						Value of ready-to-use digital intervention vs. value of individualised care practices: "Nonetheless, challenges remain in creating content that maximizes engagement and adherence across a span of ages, disorders, and abilities, which can offer only limited individualization."		Connecting children with anxiety problems to care who had previously not had treatment: "Notably, most children recruited to our study did not seek or receive previous treatment for anxiety before starting the intervention, suggesting that participation offered access to evidence-based treatment to a group with an identified need, but for the most part, hidden from services." Considering real-wor…		Co-design as strength of the intervention: "Lumi Nova was developed using a robust co-design framework that involved children, parents, teachers, clinicians, academics, and technical experts in prototype design, development, and evaluation via rapid user-testing. This is a strength of the app and in line with guidance, which has called for increased co-design processes that actively engage the in…	Safety (reporting on the absence of adverse effects, based on data from parents): "Safety of Lumi Nova Playing Lumi Nova was not associated with increased symptoms of low mood over the course of the intervention, that is, the mean RCADS-P major depressive disorder scores did not increase from T1 to T2 (Table 2). At T2, 30 parents provided data regarding any positive or negative changes in their c…
22	Mannweiler et al.	2023	Mightier	Recruitment and informed consent: "All caregivers with children between the ages of 7 and 12 (inclusive) were informed of the study when dropping off or picking up their child(ren) from camp. Caregivers of children with a clinical relationship to the principal investigator and children registered for less than 5 weeks of the intervention period were excluded from recruitment. Seventy-two children…	Sensitive approach to data collection via pre-registered data (No direct collection of personal data from the participants themselves): "Participants were recruited from a nonprofit, community organization that provides low-cost, after-school care and summer camp programs to girls ages 5 to 15. The researchers chose not to collect more sensitive demographic data from study participants to be as i…						Existing intervention needs to be tested in "real-world" setting with young people from low-resource communities: - from introduction: "Preliminary investigations into Mightier (previously labeled Regulate and Gain Emotional Control) have shown that HR regulation practice while playing improves emotional control34,35 and decreases anger,36 aggression,36,37 and disruptive behaviors37 in children r…
23	Mittmann et al.	2022	LINA				Safety: - Safe space for reflecting on mental health, through scripted peer interactions in the form of role-plays and immersive storytelling: "While scripted peer interactions (role-play) and immersive storytelling provide a space for safe communication and reflection on MH, gamified collaborative tasks promote shared positive emotions, breaking down barriers between peers." - Guaranteeing safet…						Value of co-design approach: from conclusion: "A major strength of LINA lies in the interdisciplinary co-development process: collaborating with professional industry partners especially for narrative, visuals and audio increased the chance of a high-quality game. Involving early adolescents throughout the development process created a game that reflects the voices of its target group. We believe…	Including slower players without boring faster players (risk of re-creating differences to children not used to playing video games or generally being slower; solution offered through additional mini-games for faster players): "Technical aspects and flow: There was some critical feedback for specific parts of the game. Though early adolescents enjoyed the general digital aspects, the main problem…
24	Ooi	2016	RegnaTales					Level of game difficulty brought into relation with value conflict: "one of the elements of good game design is that it offers an appropriate level of challenge to its players [23]. Response to this attribute of the game was mixed and same children felt it was too difficult, and one child found it too easy at points in the game ("I didn't really like it when it was a little bit too difficult or e…
25	Parsons et al.	2019	The Chase	Detailed ethical considerations for involving children in pilot testing: "2.4.3. Ethics Informed consent procedures in Italy and the UK aligned with the norms and expectations within each country. In Italy, children and their head teacher in loco parentis received a Participant Information Sheet. Consent from parents was covered by the consent provided at the beginning of the year by the particip…	Detailed section on data capture during gameplay, including classification of players (selfish/neutral/cooperative): "2.4.1. Data capture For the Verona groups the sessions were not videotaped but children's moves within the game were automatically logged by the game server and qualitative feedback from children obtained (the latter is reported in [34]). In the Southampton groups, children's move…			Mentioning entertainment vs. psychological/educational value as challenge: "The critique of educational games being a "chocolate covered broccoli" is very widespread and much discussed in the games design literature [e.g. 44], the idea being that many educational games fail to be motivating and engaging because the learning and the fun in the game are unconnected. This was clearly not the case he…						Rating moves as selfish/cooperative: potential of dynamic network analysis for supporting children at risk of exclusion within the game (however, unreflective of ethical aspects involved with the suggested introduction of sensor based feedback): - "This dynamic network analysis is, nevertheless, potentially very useful for two main reasons. First, it can reveal reciprocity (or not) between childr…
26	Pisani et al.	2018	Text4Strength						Maintaining confidentiality and ensuring user safety (consequences of messages of concern in the context of suicide prevention intervention): "Safety Protocols None of the messages in Text4Strength invited students to share about suicide-related thoughts or risk-related behaviors; however, precautions were taken to account for the possibility that students could spontaneously send a message that …		Integrating intervention within existing health promotion programs: "Fourth, Text4Strength leveraged peer voices through text- and video-based testimonials, but it was not tightly integrated with schoolwide messaging activities. More explicit links with school-based prevention activities might increase engagement with text message and video content."
27	Pozuelo et al.	2023	Kuamsha	Detailed section on research ethics: "Ethical Considerations The study was reviewed and approved by institutional review boards in South Africa (the University of the Witwatersrand [Wits] Human Research Ethics Committee [M181027], Ehlanzeni District, and Mpumalanga Provincial Departments of Health and Education [MP_201903_003]), Uganda (Makerere University School of Public Health [HDREC 750] and …	Confidentiality (theme emerged from qualitative research with adolescents): - from results: "Another key theme that emerged was confidentiality. Adolescents saw the app as an opportunity to discuss their problems discreetly without feeling judged. As many household members often share a single smartphone, numerous participants across both settings mentioned using security patterns and log-in code…	Increasing accessibility for low-literacy populations: " Further app development work should explore the use of audio voice-overs or alternate features to increase the accessibility of the app to low-literacy populations." Securing technological access (mitigating limited storage space and internet; comment WS: could have value in itself also in more affluent contexts): - from results: "Within th…	Cultural validity (theme emerged from qualitative research with adolescents): - from results: "Questions regarding cultural appropriateness emerged several times, along with the importance of incorporating elements specific to the study population. Adolescents wanted the story characters to look similar to them and the app to target common problems in their community. For example, many adolescent…			Need to design digital mental health interventions for low-resource settings (here, sub-Saharan Adrica): - from abstract: "There is an urgent need for scalable psychological treatments to address adolescent depression in low-resource settings. Digital mental health interventions have many potential advantages, but few have been specifically designed for or rigorously evaluated with adolescents in…	Accounting for the social context of the intervention (improving adherence by involving peer mentors, i.e. lay workers): "To improve adherence, the Kuamsha app was built to be supported by brief weekly phone calls from peer mentors. Although only a handful of studies have explored the involvement of lay workers in digital mental health interventions [35], task shifting using nonspecialist workers…
28	Saleme et al.	2021	R.E.M.I.		De-identifying measurement data: "After the introductory scene, each player has to create their student card, where they select their personal strengths (self-awareness performance objective). Additionally, they create a de-identified code, the same that will be used to gather pre-post measurements anonymously."			Difficult negotiations on entertainment vs. psychological/educational value as strength: - from conclusion: "This study makes important contributions to theory application in digital games through the application of a stepwise process involving multiple stakeholders and provides early evidence for the utility of this process in guiding practitioners in the digital game design journey." - from dis…					Value of multidisciplinary team and "living lab co-design sessions": "With a focus on stakeholder involvement in every step of the IMP processes, involvement of key partners was undertaken during the production of the digital game intervention. A multidisciplinary team of education experts and teachers (n = 4), game designers and developers (n = 3), a child counsellor (n = 1) and behavior change …
29	Sanchez et al.	2017	Adventures aboard the S.S. GRIN	Detailed description of recruitment strategies (including parent involvement and a sensitive approach to identify children struggling with social–emotional skills): "Participants were recruited in the fall of 2014 through postings on parenting listservs, social media advertisements targeted to parents of children aged 7–11 years, and through contacts with area and national school systems and chil…			Safety (choosing single-player format to create safe game that is adapted to individual needs of the child): "We chose a single-player format for Adventures to enable individualized feedback and play paths based on player choices, allow for control of the reactions of other characters in a game, create a safe environment in which to practice fledgling skills without social ramifications, and avoi…				Laying financial interests open (potential profit from developed game): "Acknowledgments This research was supported by a grant from the Institute for Education Sciences (Grant No. R305A110583) to the Center for Research in Emotional and Social Health (CRESH). The authors gratefully acknowledge their financial support. They also thank our development team for their contributions to the program, p…	"Avatar characteristics Customizable (gender, skin color and style, hair color and style, clothing color and style)"	Developing in an interdisciplinary team: "An interdisciplinary team of psychologists, computer programmers, and artists collaborated to create an engaging learning environment to serve as the context for social problem solving (team members and roles shown in Table 3)."
30	Schoneveld, Lichtwarck-Aschoff and Granic	2017	MindLight			Keeping accessibility in psychological/educational games high to foster help-seeking behaviour and counter drop-out: "stigma, accessibility, and non-motivating programs prevent children and parents from seeking help or cause them to drop out of conventional prevention programs. In the current study, dropout rates did not differ between the programs. They were equally low in MindLight and CBT, bec…		Parallel raison d'etre of commercial and educational games: "Ultimately, it may not be necessary to compete with the best commercial AAA games on the market to have an impact on young people's mental health with applied games. Applied games can co-exist with purely education-focused games, just as documentaries co-exist with Hollywood blockbusters, each appealing to individuals for different, and…			Normative claim on how scientists should take a procative role in the commercial gaming industry: "Finally, it may be important for scientists to take a more proactive role in engaging commercial industry and making the case for the financial, as well as health, benefits of providing beautiful, entertaining, and scientifically validated mental health tools." Gamified digital interventions as comp…		Co-designing to create more engaging product: "What does seem to be necessary, however, is for youth to be part of the design and development process so that our games are relevant, appealing, and optimally engaging to their target audience, increasing the probability that they will also be shared with family and friends."
31	Schuler and Raknes	2022	Happy Helping Hand			Digital divide (lacking devices, unstable internet connections) - from results: "Digital divides. Even if the adolescents and the psychologist found the game engaging, digital divides as barriers for implementation and impact of the game were raised as a concern: "Lacking electronic devices hindered use of the app between the session for some of the adolescents. The inability of some teenagers to…				Potential of digital interventions to target underserved populations: - from abstract: "There is an urgent need to upscale accessible mental health (MH) interventions that address barriers to care among Syrian refugee adolescents." - from introduction: "Developing and testing digital health games that that can cross both economic and cultural divides may be central in work toward the Lancet Commi…	Important role of facilitators to debrief difficult themes (e.g. through relaxation exercise): "Overcoming challenges. Qualitative data further indicate that the scenarios typically led to engagement on themes that are important, but hard to deal with. For example, in the session covering "Rami has Bad memories" the facilitator reported, "Today was a very tiring session. The teenagers were filled…
32	Shepherd et al.	2015	SPARX	Considering indigenous culture in research methodology (Kaupapa Maori Methodology vs. Western individualistic psychological models): "Western research traditionally holds an individualistic approach to epistemology. However, the traditional Maori perspective has been to view the world in a collectivist way. Maori culture places an emphasis on the individual acting in a way that would seek to put …			Cultural sensitivity (Adapting design to cultural context (Maori)): - from discussion: "Although SPARX was designed to appeal to more than one cultural group, SPARX does contain: Maori specific artwork; Maori-based characters; some Maori language; and the Guide character (who is the virtual therapist and main character, after the user's avatar) has a distinct Maori-English accent. Feedback from t…			Co-design particularly important in the context of indigenous communities (for quote, see "value of co-design") Acknowledging diversity within vulnerable groups: "Maori, like other ethnic groups, are not homogeneous. The SPARX prototype was not, and perhaps cannot be, applicable to all Maori. Durie [26] emphasizes this point when asserting that one approach does not fit for all Maori."	Cultural adaptation for Maori: embedding intervention within family context (family group - Whanau): - from discussion: "Whanau are important for the well-being of young people [39]. This study is the first to take these opinions into account in the development of a cCBT program, to our knowledge. Whanau noted the cultural designs and thought it helped to engage taitamariki with the SPARX resourc…		Value of co-design particularly important when working with indigenous groups for increasing engagement: "It is important for researchers to consult with indigenous groups when developing programs for these young people. These processes can then lead to greater engagement with the specific program." Value of co-design particularly important in the context of indigenous communities: "When we devel…
33	Shum et al.	2019	The Adventures of DoReMiFa								Important role of facilitators: - Support of facilitators needed to increase effectiveness: "However, the attrition rate can be reduced when the programs were supported by therapists or with additional administrative support, demonstrating that human support will enhance the effectiveness of such programs. To address the engagement rate of the digital game-based programs, this study has incorpora…
34	Sockolow et al.	2017	n/a	Sensitive handling of collected data within research team (collaboration with NGO CBO): "In order to minimize the research team's interference with the established rapport between the adolescents and the CBO's program staff, these meetings were recorded for the researchers to view offsite. The CBO uploaded the video recordings to a secure server with secure transmission modality to enable the res…			Cultural adaptation of intervention through "participatory design sessions": - Safety (adapting to adolescents' social and cultural practices, and language): "Moreover, based on the Transtheoretical Model of Behavior Change (43), when playing the game, they would see themselves in that story and be motivated to make change in their own lives. At decision points, material from the psychoeducationa…			Designing intervention to match real-world setting of underresourced communities: "The design and development activities of mHealth apps intended for support and self-care are often conducted by developers working in isolation who do not resemble the potential consumers of personal behavior management apps who reside in underresourced communities. Instead, user-centered design should identify and…		Adapting game design to players' genders: "The researchers and CBO had intended the interactive game to be designed as gender-neutral. However, study participants were predominantly female. Their perspectives are reflected in the interactive story's female main character, female avatars, and framing of decision point scenes. In future studies, researchers may want to decide to develop a game for …	Developing specific approach to foster community based mHealth development: "The EPIKE approach can be used successfully to identify the needs of adolescents across the digital divide to inform the design and development of mHealth apps. Interactive game apps, such as the prototype developed in this study, can increase mental health care access and quality of care among vulnerable and marginalize…
35	Tuijnman et al.	2017	ScrollQuest					Balancing entertainment vs. psychological/educational value through collaboration between game designers and mental health experts: - "In terms of serious game design theory, we aimed to develop an effective and fun tool, arguing that players must satisfy intrinsic motivations with the game. We have rejected "gamification" approaches as insufficient as they rely primarily on extrinsic or weak int…
36	Udapola	2022	n/a							Raising specific questions when designing VR intervention for hospitalised adolescents with significant illness, such as cancer patients: "In summary, this research will design and develop an intervention, taking a user-centred design approach, to support socially isolated adolescents with significant illness (e.g., cancer patients, recent organ and bone marrow transplantation patients) to engage…
37	van der Meulen et al.	2019	Pesky gNATs			Taking target groups' mental health issues into account in design decisions: "Age- and disorder-specific interaction difficulties were also noted. A therapist described how a 10-year old with anxiety difficulties could take a long time to complete text-based answers to questions in the game, feeling the answers had to be spelled and punctuated perfectly, which caused further anxiety. They suggest…		Intervention not suitable for regular game players: "One of the most surprising findings was that several therapists felt Pesky gNATs was not suitable for young people who regularly played computer games, as they might have different expectations from a game and miss the excitement of more action-oriented gameplay, described by one therapist as killing things." Risk of adolescents to use interven…			Importance to understand intervention's use in real-world setting: - Intervention as part of therapist's toolbox: a. from abstract: "it also shows that deployment studies can provide a valuable means of understanding how technologies integrate with the overall mental health ecosystem and become a part of therapists' toolbox. Variability in use should be expected in real-world settings. Effective …
38	van der Meulen, O'Reilly and Coyle	2018	Pesky gNAT						Adapting the game to specific needs vs. not tempering with the therapeutic measure: "Examples of components that can be made flexible are in-game challenges, exercises and information about therapeutic concepts. Other flexibility can be provided by allowing changes in level order, game appearance, dialogues, therapeutic content and the interaction between the PC game and supporting mobile app. Ho…
References 1. Aneni, K., Fernandes, C.-S. F., Hoerner, L. A., Szapary, C., Pendergrass Boomer, T. M., & Fiellin, L. E. (2023). A Video Game Intervention to Prevent Opioid Misuse Among Older Adolescents: Development and Preimplementation Study. JMIR Serious Games, 11, e46912, doi: 10.2196/46912 2. Antle, A. N., Sadka, O., Radu, I., Gong, B., Cheung, V., & Baishya, U. (2019). EmotoTent: Reducing Sc…
