# Supplementary material for: Gamified Digital Mental Health Interventions for Young People: Scoping Review of Ethical Aspects During Development and Implementation
Source: JMIR Serious Games. 2024 Nov 28;12:e64488. doi: 10.2196/64488 (PMC11638686; doi:10.2196/64488)
Supplement: Multimedia Appendix 4 [file games_v12i1e64488_app4.xlsx]

## Sheet: Sheet1
Authors	Publication year	Title	Intervention name	Outlet	Discipline	Aim of study	Method	Country	Intervention funding sources	Target population	Media	Type of gamification	Co-design elements	Addressed mental health issue	Therapeutic approach	Ethics overview
Aneni et al.	2023	A Video Game Intervention to Prevent Opioid Misuse Among Older Adolescents: Development and Preimplementation Study	PlaySmart	JMIR Serious Games	Medicine	Understand user experiences (mixed methods)	Surveys and focus groups with adolescents; qualitative interviews with school-based health care providers and addiction treatment providers	United States of America	Non-governmental organisation	In school: 16-19 years	Mobile app	Serious game	Co-design approach	Mental health related issue	Mix	Research ethics (minimum-medium version); Privacy; Vulnerable groups; Social consequences; Avatar diversity; Value of co-design
Antle et al.	2019	EmotoTent: Reducing School Violence through Embodied Empathy Games	EmotoTent	Proceedings of the 18th ACM International Conference on Interaction Design and Children	Human-Computer Interaction	Present intervention design	Descriptive	Canada	n/a	Other: Children (unspecified)	Other: Wearable biosensor technology, headset, 3D holographic tent environment	Intervention with gamified elements	n/a	Mental health related issue	Socio-emotional learning	Other ethical aspects
Au-Yeung et al.	2023	Exploring the feasibility of a mental health application (JoyPopTM) for Indigenous youth	JoyPopTM	Frontiers in Psychiatry	Interdisciplinary (medicine, anthropology, humanities)	Understand user experiences (mixed methods)	Survey and semi-structured interviews with indigenous young people	Canada	n/a	Vulnerable group: Indigenous youth (probing adaptation of existing app)	Mobile app	Intervention with gamified elements	n/a	Preventive	n/a	Research ethics (minimum-medium version); Research ethics (detailed considerations); Privacy; Accessibility; Vulnerable groups; Social consequences; Avatar diversity
Bordini & Korn	2021	Noneliness: A Gamified Mobile App to Reduce Loneliness Among University Students	Noneliness	Extended Abstracts of the 2021 Annual Symposium on Computer-Human Interaction in Play	Human-Computer Interaction	Understand user experiences (mixed methods)	Survey and focus groups with students at several points in time as part of intervention development	Germany	University	University students	Mobile app	Intervention with gamified elements	Feedback by young people during development	Loneliness and belonging	n/a	Research ethics (minimum-medium version); Other ethical aspects
Bordini & Korn	2022	Strengthening Invisible Ties. Decreasing Loneliness Indices of University Students Through a Gamified Mobile App	Noneliness	Proceedings of the 2022 ACM Conference on Information Technology for Social Good	Human-Computer Interaction	Measure intervention impact	Randomized controlled trial	Germany	University	University students	Mobile app	Intervention with gamified elements	Feedback by young people during development	Loneliness and belonging	n/a	Research ethics (minimum-medium version); Privacy; Accessibility
Cai et al.	2023	CatHill: Emotion-Based Interactive Storytelling Game as a Digital Mental Health Intervention	CatHill	Extended Abstracts of the 2023 CHI Conference on Human Factors in Computing Systems	Human-Computer Interaction	Present intervention design	Descriptive	China	n/a	University students	Web-based video game	Intervention with gamified elements	n/a	Preventive	Cognitive behavioral therapy	Other ethical aspects
Cangas et al.	2017	Stigma-Stop: A Serious Game against the Stigma toward Mental Health in Educational Settings	Stigma-Stop	Frontiers in Psychology	Psychology	Measure intervention impact	Randomized controlled trial	Spain	University	Specific age group: 14-18 years	Other: Serious Game developed with Unity3D software for three platforms: PC, website, and mobile app	Serious game	n/a	Other	n/a	Research ethics (minimum-medium version); Accessibility; Social consequences; Avatar diversity
Cheek et al.	2015	Integrating Health Behavior Theory and Design Elements in Serious Games	SPARX (Smart, Positive, Active, Realistic, X-factor thoughts)	JMIR Mental Health	Psychology	Understand user experiences (qualitative)	Meta-analysis of focus group research; interview studies with young people and families	New Zealand and Australia	n/a	Vulnerable group: Mental health issues (Adolescents with depression; 12-19 years)	Web-based video game	Serious game	Co-design approach	Anxiety and/or depression	Cognitive behavioral therapy	Research ethics (minimum-medium version); Privacy; Accesssibility; Ethical principle: Other; Value conflicts: Other; Social consequences; Other ethical aspects
Christie et al.	2019	Gamifying CBT to deliver emotional health treatment to young people on smartphones	Quest - Te Whitianga	Internet Interventions	Psychology	Present intervention design	Descriptive	New Zealand	State institution (ministry of business, innovation and employment)	Vulnerable group: Indigenous youth (Maori and Pacific young people)	Mobile app	Intervention with gamified elements	Co-design approach	Anxiety and/or depression	Cognitive behavioral therapy	Entertainment vs. psychological/educational values; Vulnerable groups; Value of co-design; Other ethical aspects
Duarte-Hueros, Yot-Domínguez and Merino-Godoy	2020	Healthy Jeart. Developing an app to promote health among young people	Healthy Jeart	Education and Information Technologies	Education	Present intervention design	Descriptive	Spain	Mixed funding (regional health council, later co-funded by one foundation and several university departments)	Specific age group: 8-16 years	Mobile app	Intervention with gamified elements	Feedback by young people during development	Other	n/a	Privacy; Ethical principle: Other; Social consequences
Egan et al.	2021	Feasibility of a web-accessible game-based intervention aimed at improving help seeking and coping among sexual and gender minority youth: results from a randomized controlled trial	Singularities	Journal of Adolescent Health	Psychology	Understand user experiences (quantitative)	Randomized control trial	United States of America	State institution (several)	Vulnerable group: Sexual and gender minority youth; 14-18 years	Web-based video game	Serious game	n/a	Other	n/a	Research ethics (minimum-medium version); Vulnerable groups; Social consequences; Avatar diversity
Freeland et al.	2021	Digital Social and Emotional Literacy Intervention for Vulnerable Children in Brazil: Participants' Experiences	n/a	International Journal of Mental Health Promotion	Interdisciplinary (education, neuroscience, psychology)	Understand user experiences (qualitative)	Interviews with children, parents and facilitators (volunteer psychologists)	Brazil	n/a	Specific age group: 6-10 years	Web-based video game	Intervention with gamified elements	n/a	Preventive	Socio-emotional learning	Research ethics (minimum-medium version); Privacy; Value conflicts: Other; Vulnerable groups; Social consequences
Garrido et al.	2022	Encouraging help-seeking and engagement in a mental health app: What young people want	MoodyTunes	Frontiers in Digital Health	Psychology	Understand user experiences (qualitative)	Focus groups with young people	Australia	Non-governmental organisation	Specific age group: 13-25 years	Mobile app	Intervention with gamified elements	Co-design approach	Preventive	n/a	Research ethics (minimum-medium version); Privacy; Ethical principle: Other; Entertainment vs. psychological/educational value; Value conflicts: Other; Vulnerable groups; Other ethical aspects
Gijzen et al.	2021	Feasibility of a serious game coupled with a contact-based session led by lived experience workers for depression prevention in high-school students	STORM (Strong Teens and Resilient Minds)	PLOS ONE	Psychology	Understand user experiences (mixed methods)	Quantative data on preparing and implementing the intervention; notes on students' and lived experience workers responses during debriefing sessions	Netherlands	n/a	In school: Eight grade high-school students (around 13-14 years)	Other: Introductory face-to-face lesson led by a researcher; single player game-app (called Moving Stories); debriefing session led by a Lived Experience Worker (LEW) with experience of depression	Serious game	n/a	Preventive	Cognitive behavioral therapy	Research ethics (minimum-medium version); Social consequences
Gonsalves et al.	2019	Design and Development of the "POD Adventures" Smartphone Game: A Blended Problem-Solving Intervention for Adolescent Mental Health in India	POD Adventures	Frontiers in Public Health	Interdisciplinary (design studio, public health)	Understand user experiences (qualitative)	Focus groups with students and service providers; user-testing (teacher-supported gameplay, paper-prototypin, feedback)	India	n/a	In school: 12-17 years	Mobile app	Serious game	Co-design approach	Preventive	Stress coping theory	Research ethics (minimum-medium version); Privacy; Ethical principle: Other; Vulnerable groups; Social consequences
Høiseth et al.	2021	Serious Game Design to Support Children Struggling with School Refusal	Gnist	International Journal of Serious Games	Human-Computer Interaction	Understand user experiences (qualitative)	Co-design workshops and interviews with children	Norway	Mixed funding (national research council, health technology company, regional fund)	Vulnerable group: Other (Children who are at risk or in an early phase of developing school refusal; 10-13 years)	Mobile app	Serious game	Co-design approach	Mental health related issue	n/a	Research ethics (detailed considerations); Vulnerable groups; Social consequences; Value of co-design
Jaramillo-Alcázar et al.	2022	Method for the Development of Accessible Mobile Serious Games for Children with Autism Spectrum Disorder	SimpleTEA	International Journal of Environmental Research and Public Health	Human-Computer Interaction	Present intervention design	Descriptive	Spain	Mixed funding (international research funding, national science ministry, regional institution)	Vulnerable group: Health issues (Children with autism spectrum disorder, 5 years plus)	Mobile app	Serious game	Feedback by young people during development	Anxiety and/or depression	n/a	Accessibility; Social consequences
Johnson et al.	2022	Intervention Mapping of a Gamified Therapy Prescription App for Children With Disabilities: User-Centered Design Approach	Zingo	JMIR Pediatrics and Parenting	Interdisciplinary (behavioral science, app development, exercise and therapy for children with disabilities)	Present intervention design	Descriptive; focus groups with therapists, teachers and parents; user testing with children with disabilities	Australia	n/a	Vulnerable group: Health issues (Children with neurodevelopmental disabilities; 6-12 years)	Mobile app	Intervention with gamified elements	Feedback by young people during development	Other	n/a	Research ethics (minimum-medium version); Ethical principle: Other; Social consequences
Kriegshauser et al.	2022	The Feasibility of a Family-Focused CBT Skills Self-Help App	Anchors Away	Cognitive and Behavioral Practice	Psychology	Understand user experiences (mixed methods)	User testing with children and parents; professional stakeholder panel; randomized controlled trial	United States of America	n/a	Specific age group: 8-12 years	Mobile app	Intervention with gamified elements	Feedback by young people during development	Preventive	Cognitive behavioral therapy	Research ethics (minimum-medium version); Vulnerable groups; Social consequences
Lim et al.	2020	A pilot digital intervention targeting loneliness in young people with psychosis	plusConnect	Social Psychiatry and Psychiatric Epidemiology	Psychology	Understand user experiences (mixed methods)	User testing with young people with psychosis	Australia	n/a	Vulnerable group: Mental health issues (Young people with psychosis; 17-25 years)	Mobile app	Intervention with gamified elements	Co-design approach	Loneliness and belonging	Strengths-based positive psychology framework	Research ethics (detailed considerations); Vulnerable groups
Lockwood et al.	2022	Effectiveness, user engagement and experience, and safety of a mobile app (Lumi Nova) delivering exposure-based cognitive behavioral therapy strategies to manage anxiety in children via immersive gaming technology: Preliminary evaluation study	Lumi Nova	JMIR Mental Health	Medicine	Measure intervention impact	Pre and post intervention survey; game play data collection; open-response comments	United Kingdom	State institution (National Health Service)	Vulnerable group: Mental health issues (Children with mild to moderate anxiety problems; 7-12 years)	Mobile app	Intervention with gamified elements	Co-design approach	Anxiety and/or depression	Cognitive behavioral therapy	Research ethics (minimum-medium version); Value conflicts: Other; Social consequences; Value of co-design; Other ethical aspects
Mannweiler et al.	2023	Biofeedback-Based Videogames: Fostering Emotion Regulation at a Diverse Community Summer Camp	Mightier	Games for Health Journal	Interdisciplinary (psychology, human-computer interaction)	Understand user experiences (quantitative)	Randomized control trial, survey with parents	United States of America	n/a	Vulnerable group: Economically (Children from a low-cost community summer camp; 7–12 years)	Other: Heart rate biofeedback-based videogame	Serious game	n/a	Preventive	Socio-emotional learning	Research ethics (minimum-medium version); Research ethics (detailed consideration); Privacy; Social consequences
Mittmann et al.	2022	LINA - A Social Augmented Reality Game around Mental Health, Supporting Real-world Connection and Sense of Belonging for Early Adolescents	LINA	Proceedings of the ACM on Human-Computer Interaction, Issue CHI PLAY	Interdisciplinary (psychology, computer science, game design)	Understand user experiences (mixed methods)	Usability questionnaire and focus groups with adolescents	Austria	Mixed funding (university, national research funds)	In-school: 10+ years	Other: Collaborative AR mobile app	Serious game	Co-design approach	Loneliness and belonging	Socio-emotional learning	Research ethics (minimum-medium version); Ethical principle: Other; Value of co-design, Other ethical aspects
Ooi	2016	Understanding Player Perceptions of RegnaTales, a Mobile Game for Teaching Social Problem Solving Skills	RegnaTales	Proceedings of the 31st Annual ACM Symposium on Applied Computing	Psychology	Measure intervention impact	Survey	Switzerland	n/a	Specific age group: around 10 years	Mobile app	Serious game	n/a	Social skills	Cognitive behavioral therapy	Research ethics (minimum-medium version); Entertainment vs. psychological/educational value
Parsons et al.	2019	Prosocial games for inclusion: Interaction patterns and game outcomes for elementary-aged children	The Chase	International Journal of Child-Computer Interaction	Education	Understand user experiences (mixed methods)	Pilot testing with children (social network analysis; questionnaires for children and teachers; interviews with teachers)	United Kingdom (plus testing in Italy)	Research grant (European Commission)	In school: 7-11 years	Web-based video game	Serious game	n/a	Social skills	n/a	Research ethics (minimum-medium version); Research ethics (detailed considerations); Privacy; Entertainment vs. psychological/educational value; Other ethical aspects
Pisani et al.	2018	Mobile Phone Intervention to Reduce Youth Suicide in Rural Communities: Field Test	Text4Strength	JMIR Mental Health	Medicine	Measure intervention impact	Survey among high school students	United States of America	n/a	Other: Early adolescents in rural communities	Other: Automated, interactive text messaging intervention	Intervention with gamified elements	n/a	Other	n/a	Research ethics (minimum-medium version); Value conflicts: Other; Social consequences
Pozuelo et al.	2023	User-Centered Design of a Gamified Mental Health App for Adolescents in Sub-Saharan Africa: Multicycle Usability Testing Study	Kuamsha	JMIR Formative Research	Other: Global health	Understand user experiences (qualitative)	Focus group discussions with adolescents, caregivers and teachers; in-depth interviews wth adolescents; participatory workshops; usability testing; expert consultation	South Africa and Uganda	n/a	Other: Adolescents in sub-Saharan Africa	Mobile app	Intervention with gamified elements	Co-design approach	Anxiety and/or depression	Behavioral activation theory	Research ethics (minimum-medium version); Research ethics (detailed considerations); Privacy; Accessibility; Ethical principle: Other; Vulnerable groups; Social consequences
Saleme et al.	2021	Design of a Digital Game Intervention to Promote Socio-Emotional Skills and Prosocial Behavior in Children	R.E.M.I. (Robotic Empathy Machine Intelligence)	Multimodal Technologies and Interaction	Interdisciplinary (psychology, education, human-computer interaction)	Present intervention design	Descriptive	Australia	University	Specific age group: 8-11 years	Web-based video game	Serious game	Co-design approach	Social skills	Socio-emotional learning	Research ethics (minimum-medium version); Privacy; Entertainment vs. psychological/educational value; Value of co-design
Sanchez et al.	2017	Improving Children’s Mental Health with a Digital Social Skills Development Game: A Randomized Controlled Efficacy Trial of Adventures aboard the S.S. GRIN	Adventures aboard the S.S. GRIN	Games for Health Journal	Interdisciplinary (human-computer interaction, psychology)	Understand user experiences (quantitative)	Randomized controlled trial; survey with children	United States of America	State institution (department of education)	Vulnerable group: Mental health issues (Children with social skills challenges; 7-11 years)	Other: Computer-based game	Serious game	n/a	Social skills	n/a	Research ethics (minimum-medium version); Research ethics (detailed considerations); Ethical principle: Other; Social consequences; Avatar diversity; Value of co-design
Schoneveld, Lichtwarck-Aschoff and Granic	2017	Preventing Childhood Anxiety Disorders: Is an Applied Game as Effective as a Cognitive Behavioral Therapy-Based Program?	MindLight (comparison with cognitive-behavioral therapy, i.e. Coping Cat)	Prevention Science	Psychology	Other: Impact comparison between digital and traditional intervention	Randomized controlled trial	Netherlands	n/a	Specific age group: 7-12 years	Other: 3D video game with biofeedback device	Serious game	n/a	Anxiety and/or depression	Mix	Research ethics (minimum-medium version); Accessibility; Entertainment vs. psychological/educational value; Social consequences; Value of co-design
Schuler and Raknes	2022	Does group size and blending matter? Impact of a digital mental health game implemented with refugees in various settings	Happy Helping Hand	International Journal of Health and Social Care	Other: Social work	Understand user experiences (mixed methods)	Survey and qualitative interviews with displaced adolescents	Lebanon	n/a	Vulnerable group: Refugees (Syrian displaced adolescents; 13-17 years)	Mobile app	Serious game	n/a	Preventive	Cognitive behavioral therapy	Research ethics (detailed considerations); Accessibility; Vulnerable groups; Social consequences
Shepherd et al.	2015	The Design and Relevance of a Computerized Gamified Depression Therapy Program for Indigenous Maori Adolescents	SPARX (Smart, Positive, Active, Realistic, X-factor thoughts)	JMIR Serious Games	Interdisciplinary (education, psychology)	Understand user experiences (mixed methods)	Focus groups with young people and their families	New Zealand	State institution (ministry of health)	Vulnerable group: Indigenous youth (Maori and Pacific young people)	Web-based video game	Serious game	n/a	Anxiety and/or depression	Cognitive behavioral therapy	Research ethics (minimum-medium version); Research ethics (detailed considerations); Ethical principle: Other; Vulnerable groups; Social consequences; Value of co-design
Shum et al.	2019	A Digital Game and School-Based Intervention for Students in Hong Kong: Quasi-Experimental Design	The Adventures of DoReMiFa	Journal of Medical Internet Research	Psychology	Measure intervention impact	Questionnaires for children	Hong Kong	n/a	In school: 8-12 years	Web-based video game	Serious game	n/a	Preventive	Cognitive behavioral therapy	Social consequences
Sockolow et al.	2017	At-risk adolescents as experts in a new requirements elicitation procedure for the development of a smart phone psychoeducational trauma-informed care application	n/a	Informatics for Health and Social Care	Interdisciplinary (nursing, sociology, design)	Other: Method development	Descriptive (steps of participatory method development; Experiential Participatory and Interactive Knowledge Elicitation, EPIKE)	United States of America	University	Vulnerable group: Economically (Adolescents from urban, socioeconomically disadvantaged communities of color; 13-17 years)	Mobile app	Intervention with gamified elements	Co-design approach	Preventive	n/a	Research ethics (minimum-medium version); Research ethics (detailed considerations); Ethical principle: Other; Vulnerable groups; Avatar diversity; Value of co-design
Tuijnman et al.	2017	Developing and Testing ScrollQuest: A Video Game Targeting Rejection Sensitivity in Adolescents	ScrollQuest	CHI PLAY'17 Extended Abstracts	Interdisciplinary (design, psychology)	Understand user experiences (mixed methods)	Pilot tests with son and father dyads	Netherlands	Non-governmental organisation	Other: Sons (14-17 years) and their fathers	Web-based video game	Serious game	Feedback by young people during development	Mental health related issue	Mix	Research ethics (minimum-medium version); Entertainment vs. psychological/educational value
Udapola	2022	Gamified VR for Socially Isolated Adolescents with Significant Illness	n/a	IEEE Conference on Virtual Reality and 3D User Interfaces	Human-Computer Interaction	Present intervention design	Descriptive (before intervention development)	New Zealand	n/a	Vulnerable group: Health issues (Hospitalised adolescents with significant illness; 13-16 years)	Other: VR simulations	Intervention with gamified elements	Feedback by young people during development	Loneliness and belonging	n/a	Research ethics (minimum-medium version); Vulnerable groups
van der Meulen et al.	2019	Using Computer Games to Support Mental Health Interventions: Naturalistic Deployment Study	Pesky gNATs	JMIR Mental Health	Interdisicplinary (computer science, psychology)	Understand user experiences (mixed methods)	Survey and semistructured interviews with therapists	Ireland	Non-governmental organisation	In face-to-face therapy: Young people with clinically significant anxiety or low mood	Web-based video game	Serious game	n/a	Anxiety and/or depression	Cognitive behavioral therapy	Research ethics (minimum-medium version); Accessibility; Entertainment vs. psychological/educational value; Social consequences
van der Meulen, O'Reilly and Coyle	2018	Including End-Users in Evaluating and Designing a Game that Supports Child Mental Health	Pesky gNATs	CHI PLAY '18 Extended Abstract	Interdisciplinary (computer science, psychology)	Present intervention design	Descriptive (intervention and evaluation strategy with adolescents and therapists)	Ireland	Non-governmental organisation	In face-to-face therapy: Young people	Web-based video game	Serious game	Feedback by young people during development	Anxiety and/or depression	Cognitive behavioral therapy	Value conflicts: Other
References 1. Aneni, K., Fernandes, C.-S. F., Hoerner, L. A., Szapary, C., Pendergrass Boomer, T. M., & Fiellin, L. E. (2023). A Video Game Intervention to Prevent Opioid Misuse Among Older Adolescents: Development and Preimplementation Study. JMIR Serious Games, 11, e46912, doi: 10.2196/46912 2. Antle, A. N., Sadka, O., Radu, I., Gong, B., Cheung, V., & Baishya, U. (2019). EmotoTent: Reducing Sc…
